# Supplementary material for: Embryonic stem cells become mechanoresponsive upon exit from ground state of pluripotency
Source: Open Biol. 2019 Jan 9;9(1):180203. doi: 10.1098/rsob.180203 (PMC6367133; doi:10.1098/rsob.180203)
Supplement: Stretcher3Dmodel [file rsob180203supp2.zip]

Archive with 6 entries (6 files):
- parallelStretcher/parallelAutomatedStretcher_RPi_181202_easyStretcher_parallel__middle_170327_1.stl
- parallelStretcher/parallelAutomatedStretcher_RPi_181202_easyStretcher_parallel_automated_guide_170404_22.stl
- parallelStretcher/parallelAutomatedStretcher_RPi_181202_easyStretcher_parallel_automated_moving_170404_23.stl
- parallelStretcher/parallelAutomatedStretcher_RPi_181202_easyStretcher_parallel_clamp_170331_2.stl
- parallelStretcher/parallelAutomatedStretcher_RPi_181202_easyStretcher_parallel_static_170329_4.stl
- parallelStretcher/parallelAutomatedStretcher_RPi_181202_motorCoverTop_automParallel2.0_24.stl
